# Supplementary material for: Genome-wide characterisation of the Gcn5 histone acetyltransferase in budding yeast during stress adaptation reveals evolutionarily conserved and diverged roles
Source: BMC Genomics. 2010 Mar 25;11:200. doi: 10.1186/1471-2164-11-200 (PMC2861062; doi:10.1186/1471-2164-11-200)
Supplement: Additional file 2 — KCl response genes in S. cerevisiae. Gene list for up and down regulated genes under KCl stress response in S. cerevisiae with their ratio changes. [file 1471-2164-11-200-S2.XLS]

## Sheet: Sheet1
Additinal file 2
KCl response genes in S. cerevisiae
Wild type cell By4742 are treated with 1M KCl 60min and compared to non-treated cell. More detail in Methods.
Systematic Name	wt kcl vs wt
YLR180W	0.0864
YDL014W	0.174
YCR021C	0.182
YHR216W	0.185
YDR471W	0.195
YDR529C	0.197
YLR365W	0.205
YLR048W	0.21
YLR432W	0.228
YOR234C	0.229
YDL229W	0.231
YMR242C	0.235
YML056C	0.241
YOR293W	0.245
YGR118W	0.249
YLR333C	0.26
YER131W	0.272
YHR128W	0.273
YKL029C	0.278
YBR151W	0.288
YPL019C	0.29
YLR179C	0.29
YAL023C	0.293
YMR246W	0.3
YPL079W	0.304
YNL327W	0.31
YML123C	0.314
YGR034W	0.314
YDL038C	0.32
YHR215W	0.321
YDR502C	0.321
YBR181C	0.323
YNL209W	0.329
YMR307W	0.332
YJL159W	0.333
YHR203C	0.34
YLR044C	0.343
YGL202W	0.343
YLR214W	0.344
YIL133C	0.346
YMR194W	0.351
YDL048C	0.351
YGR159C	0.356
YMR303C	0.358
YNR067C	0.359
YML024W	0.36
YJL130C	0.361
YGR214W	0.368
YBL087C	0.372
YIL018W	0.379
YML106W	0.38
YMR145C	0.385
YEL009C	0.386
YJL190C	0.387
YPR074C	0.39
YOR096W	0.39
YMR083W	0.392
YPL093W	0.396
YJL219W	0.396
YBR191W	0.398
YAL042W	0.398
YLR084C	0.399
YAR060C	0.4
YOL121C	0.401
YLR341W	0.402
YGL031C	0.405
YEL042W	0.405
YBL072C	0.407
YPL281C	0.41
YPL012W	0.413
YBR085W	0.415
YJL080C	0.419
YPR132W	0.42
YDR447C	0.421
YPR077C	0.426
YER074W	0.427
YKR106W	0.429
YFL022C	0.431
YNL301C	0.433
YLR355C	0.433
YHR066W	0.434
YDR450W	0.434
YPL216W	0.436
YHR053C	0.439
YER109C	0.44
YGL135W	0.441
YDL198C	0.441
YPL211W	0.442
YLR293C	0.442
YBR078W	0.442
YCR100C	0.447
YJL064W	0.448
YLR448W	0.451
YHR021C	0.451
YEL054C	0.452
YCL018W	0.452
YLR134W	0.453
YOR271C	0.454
YER060W	0.454
YKL009W	0.456
YMR011W	0.458
YMR143W	0.459
YPL027W	0.46
YLR340W	0.462
YGL189C	0.462
YDR418W	0.464
YDL188C	0.465
YNL096C	0.466
YIL069C	0.468
YCR084C	0.469
YLR074C	0.471
YJL157C	0.471
YHR174W	0.472
YNL141W	0.473
YDR399W	0.473
YDL095W	0.477
YBR189W	0.478
YPL143W	0.48
YGR204W	0.48
YOR172W	0.481
YMR217W	0.481
YKL081W	0.482
YDR025W	0.485
YPL038W	0.486
YNL322C	0.486
YNL002C	0.486
YKL052C	0.486
YGR061C	0.486
YNL302C	0.487
YNL299W	0.487
YGR254W	0.487
YMR142C	0.488
YDL171C	0.489
YKL156W	0.49
YDR324C	0.491
YHL045W	0.492
YHL033C	0.494
YML076C	0.496
YDL055C	0.496
YLR406C	0.497
YGL055W	0.497
YOL086C	0.498
YLR058C	0.498
YDL082W	0.498
YMR082C	0.499
YDR234W	0.499
YML026C	0.5
YPL090C	0.501
YGL253W	0.501
YDR510W	0.501
YBR140C	0.501
YDR144C	0.502
YDR012W	0.502
YMR243C	0.504
YGL039W	0.505
YDL167C	0.507
YHR158C	0.508
YDR225W	0.508
YOR312C	0.509
YDR500C	0.509
YBL027W	0.509
YPL277C	0.511
YMR309C	0.512
YKL180W	0.512
YEL007W	0.512
YPR035W	0.514
YPL032C	0.514
YAR066W	0.517
YMR321C	0.518
YJR143C	0.52
YER070W	0.52
YER072W	0.521
YDR091C	0.521
YLR367W	0.522
YHR052W	0.523
YJR148W	0.524
YDR046C	0.524
YDL037C	0.524
YOR375C	0.526
YMR076C	0.526
YDR064W	0.526
YOR045W	0.527
YDR044W	0.527
YCL068C	0.528
YKL185W	0.531
YGR148C	0.531
YPL081W	0.533
YOR257W	0.533
YGR138C	0.533
YBR187W	0.533
YAL021C	0.535
YPR147C	0.536
YMR290C	0.536
YJL177W	0.536
YHR183W	0.536
YJL136C	0.537
YIR006C	0.537
YLR009W	0.538
YDL075W	0.539
YBR208C	0.539
YLR438W	0.542
YLR153C	0.543
YER091C	0.546
YKR026C	0.548
YPL101W	0.549
YKL110C	0.549
YIL146C	0.549
YGL234W	0.549
YER110C	0.55
YBR158W	0.55
YCR001W	0.552
YKL120W	0.555
YJL098W	0.556
YIL173W	0.556
YER154W	0.556
YHR179W	0.558
YGR251W	0.558
YNL061W	0.559
YOR001W	0.56
YKL181W	0.56
YER102W	0.56
YOR335C	0.561
YHR025W	0.561
YOL077C	0.562
YCR053W	0.562
YML082W	0.564
YBR202W	0.564
YLR159W	0.565
YER025W	0.565
YPR102C	0.566
YLR344W	0.566
YPL082C	0.567
YDL136W	0.567
YAR068W	0.567
YJL033W	0.568
YDL192W	0.569
YHR042W	0.57
YIL148W	0.571
YOR148C	0.572
YJL109C	0.572
YIL110W	0.573
YDL061C	0.573
YCR054C	0.573
YOL016C	0.576
YFL045C	0.576
YGR085C	0.579
YJR145C	0.58
YGL147C	0.58
YBR238C	0.584
YPL179W	0.585
YPL014W	0.585
YER117W	0.585
YGL260W	0.591
YPL067C	0.593
YER055C	0.593
YDR422C	0.593
YLR304C	0.594
YKL182W	0.594
YIL127C	0.596
YIL064W	0.596
YJR147W	0.598
YDL060W	0.6
YLR329W	0.602
YHR178W	0.602
YOR108W	0.603
YLR130C	0.603
YLR175W	0.606
YGL220W	0.606
YOR294W	0.607
YKL217W	0.608
YEL046C	0.609
YHL001W	0.61
YOR182C	0.611
YIL153W	0.611
YDL052C	0.611
YLR264W	0.613
YDR297W	0.613
YDR055W	0.613
YER073W	0.614
YLR249W	0.615
YJL208C	0.616
YDL205C	0.616
YPL043W	0.619
YNL142W	0.62
YKL006W	0.62
YPL047W	0.622
YLL024C	0.623
YDR060W	0.623
YDR079W	0.624
YDL153C	0.624
YIR012W	0.625
YDL145C	0.625
YGR155W	0.627
YCR034W	0.627
YBL003C	0.627
YPL150W	0.628
YLR435W	0.629
YDL045C	0.629
YHR127W	0.63
YCR051W	0.63
YGR162W	0.631
YCR099C	0.631
YJR041C	0.632
YBR218C	0.632
YOR290C	0.633
YNL162W	0.633
YMR229C	0.633
YHR020W	0.633
YNL280C	0.634
YPR114W	0.635
YGL111W	0.635
YER156C	0.635
YER043C	0.636
YKL097C	0.638
YJL070C	0.638
YGL028C	0.638
YKL078W	0.64
YGR096W	0.64
YBR244W	0.64
YKR024C	0.641
YBR283C	0.642
YBR153W	0.642
YPL145C	0.643
YEL021W	0.643
YOL139C	0.644
YMR269W	0.645
YPL237W	0.647
YAR062W	0.647
YML087C	0.649
YKR056W	0.649
YDR321W	0.65
YOR024W	0.651
YLR060W	0.651
YPL218W	0.652
YHR064C	0.652
YER165W	0.652
YOR255W	0.653
YJR007W	0.656
YLR291C	0.657
YHR084W	0.657
YER023W	0.657
YJL106W	1.522
YML132W	1.524
YBL058W	1.524
YCL007C	1.525
YCR008W	1.526
YKL047W	1.53
YLR369W	1.534
YDR424C	1.534
YJL089W	1.536
YFL048C	1.536
YNL039W	1.537
YLR216C	1.537
YHR082C	1.543
YOR193W	1.545
YNL115C	1.545
YOL160W	1.546
YHR080C	1.546
YMR183C	1.547
YBR259W	1.551
YLR063W	1.555
YGL201C	1.558
YPL135W	1.559
YOR194C	1.561
YLR442C	1.562
YKL222C	1.562
YKL059C	1.562
YOR005C	1.563
YNL192W	1.563
YIR032C	1.564
YDR535C	1.565
YDR027C	1.571
YPR007C	1.573
YCR076C	1.575
YDR173C	1.577
YCR069W	1.578
YMR262W	1.579
YDL206W	1.579
YIL036W	1.58
YGR279C	1.58
YBR068C	1.58
YDR508C	1.584
YBR101C	1.585
YDR059C	1.586
YBR302C	1.589
YMR144W	1.595
YNL155W	1.596
YDL230W	1.598
YDR030C	1.604
YMR181C	1.605
YDR153C	1.606
YMR160W	1.611
YDL097C	1.611
YOL030W	1.618
YJR011C	1.62
YDR246W	1.622
YJL047C	1.629
YGL259W	1.629
YMR226C	1.63
YDL133W	1.631
YOR027W	1.632
YDR043C	1.632
YAL061W	1.633
YJR008W	1.634
YOL113W	1.636
YIL113W	1.636
YNR060W	1.644
YPL225W	1.646
YDR432W	1.646
YLR238W	1.65
YGR161C	1.652
YKL042W	1.653
YMR041C	1.654
YDR263C	1.657
YNL336W	1.659
YNL025C	1.662
YBL107C	1.665
YPR157W	1.667
YHL044W	1.668
YNR001C	1.671
YJL172W	1.671
YDL147W	1.671
YHR049W	1.675
YGL058W	1.681
YDR313C	1.684
YDR067C	1.687
YOR052C	1.694
YOR019W	1.694
YPR176C	1.695
YNL251C	1.7
YMR064W	1.703
YDL199C	1.705
YNL135C	1.706
YGL204C	1.708
YPL003W	1.716
YKL141W	1.717
YDL142C	1.72
YIR044C	1.728
YHR199C	1.732
YDL111C	1.733
YPR079W	1.734
YCR003W	1.736
YOR381W	1.74
YBR006W	1.74
YGR154C	1.742
YNL193W	1.747
YBR161W	1.749
YMR061W	1.754
YGR009C	1.755
YDR379W	1.763
YIL056W	1.766
YOR219C	1.767
YDR366C	1.767
YGL188C	1.769
YDL013W	1.769
YLR178C	1.77
YGL062W	1.77
YDR169C	1.772
YDL248W	1.772
YFL039C	1.777
YFL062W	1.782
YER132C	1.782
YLR346C	1.783
YDL046W	1.785
YAL034C	1.788
YGR111W	1.796
YKL103C	1.803
YIR033W	1.804
YDL160C	1.806
YGL222C	1.807
YPL221W	1.808
YOR279C	1.808
YDR039C	1.808
YKL048C	1.812
YIL107C	1.819
YPL282C	1.82
YPL153C	1.825
YDL139C	1.825
YOR120W	1.826
YOL126C	1.849
YML005W	1.85
YMR186W	1.851
YGR065C	1.853
YIL027C	1.856
YOR185C	1.859
YPL159C	1.868
YDR151C	1.873
YJL196C	1.881
YKR005C	1.882
YKL142W	1.883
YHL035C	1.886
YKL094W	1.894
YGL157W	1.894
YNL008C	1.899
YDR202C	1.9
YJR053W	1.902
YHR097C	1.905
YDR247W	1.905
YDR178W	1.905
YDR076W	1.907
YCR030C	1.907
YKL162C	1.909
YDR223W	1.912
YIL053W	1.918
YPL154C	1.92
YLR287C	1.92
YKL090W	1.924
YOR390W	1.926
YGL221C	1.929
YEL027W	1.93
YCR005C	1.94
YNL195C	1.942
YHR106W	1.945
YDR306C	1.954
YMR070W	1.965
YPL252C	1.995
YMR315W	1.998
YMR037C	1.998
YIL054W	2.013
YBR209W	2.018
YEL014C	2.019
YJR096W	2.028
YER081W	2.041
YBR032W	2.043
YNL011C	2.049
YDL207W	2.053
YOR374W	2.055
YGL080W	2.081
YDL025C	2.082
YOR285W	2.104
YGR244C	2.11
YDL085W	2.122
YPL001W	2.123
YMR170C	2.129
YJL108C	2.129
YNL055C	2.142
YNL147W	2.152
YMR271C	2.179
YIR034C	2.185
YDL072C	2.199
YJR120W	2.206
YDL124W	2.212
YDL214C	2.214
YIL136W	2.216
YGR256W	2.216
YLR147C	2.217
YNL006W	2.22
YDR003W	2.226
YBR183W	2.23
YBR199W	2.264
YDR134C	2.28
YLR408C	2.29
YNR014W	2.304
YOR273C	2.35
YGL051W	2.351
YMR173W	2.371
YHR162W	2.387
YDR070C	2.39
YBL048W	2.421
YPL060W	2.449
YLR258W	2.451
YLR136C	2.469
YGR142W	2.505
YER026C	2.529
YGL053W	2.541
YMR105C	2.585
YML100W	2.654
YMR297W	2.702
YLR149C	2.709
YPL061W	2.774
YJR095W	2.804
YOL032W	2.821
YOR348C	2.854
YMR195W	2.868
YMR031C	2.876
YPL240C	2.891
YGR241C	2.903
YGR049W	2.934
YPR052C	3.025
YGR215W	3.061
YIL175W	3.087
YKL150W	3.232
YPR149W	3.235
YOR210W	3.291
YML004C	3.376
YDL067C	3.428
YKR011C	3.447
YLR042C	3.493
YER039C	3.641
YGR139W	3.681
YCL040W	3.69
YDL222C	3.799
YLL023C	3.855
YDL110C	3.914
YDR380W	3.917
YHR033W	4.009
YLL026W	4.017
YMR196W	4.07
YEL039C	4.164
YML131W	4.355
YMR090W	4.47
YNL036W	4.574
YBR230C	4.809
YHL021C	4.92
YPL004C	4.967
YGR086C	5.311
YBR117C	5.353
YDR074W	5.397
YHR137W	5.707
YPL223C	5.772
YBL064C	6.327
YHR104W	6.956
YDL204W	7.15
YGL037C	7.988
YER103W	8.399
YOL151W	8.571
YDL022W	8.834
YDR171W	9.722
YFR053C	11.43
YFL014W	11.59
YGR052W	13.2
YDR536W	13.23
YDR040C	13.54
YGR243W	13.77
YER062C	22.21
