# Supplementary material for: Genome-wide characterisation of the Gcn5 histone acetyltransferase in budding yeast during stress adaptation reveals evolutionarily conserved and diverged roles
Source: BMC Genomics. 2010 Mar 25;11:200. doi: 10.1186/1471-2164-11-200 (PMC2861062; doi:10.1186/1471-2164-11-200)
Supplement: Additional file 3 — Gcn5 dependent KCl responsive genes in S. cerevisiae. Gene list for Gcn5 dependent KCl response genes in S. cerevisiae showing their expression pattern and annotation. [file 1471-2164-11-200-S3.XLS]

## Sheet: Sheet1
Additional file 3
Gcn5 dependent KCl responsive genes in S. cerevisiae
Genes are differentially regulated in wild type cells during KCl stress conditions in a fashion that requires Gcn5 when gcn5∆ is compared to wild type during KCl adaptation. Selection criteria are described in the Methods section.
Gene	(wt + kcl)vs wt	(gcn5Δ + kcl) vs (wt +kcl)	Gene product
YOL151W	8.571	0.706	induced by osmotic stress
YER103W	8.399	0.6	cytosolic HSP70
YDL204W	7.15	0.465	reticulon-like protein
YHR104W	6.956	0.449	xylose reductase
YPL223C	5.772	0.481	sequence orphan
YHR137W	5.707	0.44	aromatic amino acid aminotransferase II
YMR090W	4.47	0.321	similar to malate dehydrogenases
YMR196W	4.07	0.504	hypothetical protein
YDR380W	3.917	0.308	putative pyruvate decarboxylase
YDL110C	3.914	0.473	sequence orphan
YLL023C	3.855	0.337	5 predicted transmembrane helices
YGR139W	3.681	0.377	dubious
YLR042C	3.493	0.208	sequence orphan
YML004C	3.376	0.724	glyoxalase I
YOR210W	3.291	0.187	shared subunit of RNA polymerases I, II, and III
YPL240C	2.891	0.679	Heat shock protein
YOL032W	2.821	0.446	conserved protein
YGL053W	2.541	0.461	COS/DUP family
YGR142W	2.505	0.516	Battens disease protein Btn2
YLR136C	2.469	0.24	zinc finger protein
YBL048W	2.421	0.633	dubious
YHR162W	2.387	0.606	conserved hypothetical protein
YBR183W	2.23	0.676	alkaline ceramidase
YIL136W	2.216	0.553	mitochondrial outer membrane protein
YDL124W	2.212	0.407	putative aldo/keto reductase
YNL055C	2.142	0.667	mitochondrial outer membrane porin
YOR374W	2.055	0.715	mitochondrial aldehyde dehydrogenase
YDL207W	2.053	0.62	RNA export mediator
YBR032W	2.043	0.385	dubious
YMR315W	1.998	0.531	Oxidoreductase family
YGL221C	1.929	0.66	conserved hypothetical protein
YKL090W	1.924	0.712	CUE domain
YDR223W	1.912	0.617	transcriptional corepressor of ribosomal proteins
YHR097C	1.905	0.41	conserved hypothetical protein
YDR247W	1.905	0.615	serine/threonine protein kinase
YDR178W	1.905	0.601	succinate dehydrogenase anchor subunit
YDR202C	1.9	0.624	regulates V-ATPase
YGL157W	1.894	0.629	similar to tomato dihydroflavonol 4-reductase
YHL035C	1.886	0.37	membrane transporter
YIL027C	1.856	0.704	sequence orphan
YGR065C	1.853	0.68	H+-biotin symporter
YOR120W	1.826	0.611	similar to mammalian aldo-keto reductases
YAL034C	1.788	0.535	hypothetical protein
YLR178C	1.77	0.44	serine carboxy peptidase inhibitor
YOR219C	1.767	0.682	alpha-factor maturation
YGR154C	1.742	0.626	conserved hypothetical protein
YOR381W	1.74	0.452	ferric reductase component (predicted)
YBR006W	1.74	0.568	succinate semialdehyde dehydrogenase
YDL111C	1.733	0.664	exoribonuclease
YHR199C	1.732	0.491	conserved in S. cerevisiae and N. crassa
YDL142C	1.72	0.692	cardiolipin synthase
YOR052C	1.694	0.578	zinc finger protein
YHR049W	1.675	0.591	DUF341
YNR001C	1.671	0.479	citrate synthase
YJL172W	1.671	0.669	vacuolar carboxypeptidase yscS
YNR060W	1.644	0.426	ferric reductase component (predicted)
YJR008W	1.634	0.558	conserved hypothetical protein
YOR027W	1.632	0.609	component of Hsp70-Hsp90 complexes
YMR226C	1.63	0.583	similar to insect-type alcohol dehydrogenase
YMR262W	1.579	0.655	conserved hypothetical protein
YDL206W	1.579	0.662	similar to transporter proteins
YNL192W	1.563	0.439	chitin synthase
YLR216C	1.537	0.637	peptidyl-prolyl cis-trans isomerase
YLR369W	1.534	0.639	mitochondrial HSP70
YKR056W	0.649	1.684	endo-exonuclease
YPL237W	0.647	1.555	translation initiation factor eIF2 beta subunit
YAR062W	0.647	1.435	flocculin
YPL145C	0.643	1.383	oxysterol binding protein (predicted)
YPL047W	0.622	1.49	SAGA complex subunit
YLR249W	0.615	1.727	translation elongation factor eEF3
YLR159W	0.565	1.639	dubious
YER025W	0.565	1.386	translation initiation factor eIF2 gamma subunit
YOL077C	0.562	1.787	BRIX
YNL061W	0.559	1.985	nucleolar protein
YER110C	0.55	1.826	beta-karyopherin
YKL110C	0.549	1.491	RNA polymerase II Elongator associated protein
YDR091C	0.521	1.524	Fe-S ribosome biogenesis protein Rli1
YPR035W	0.514	1.746	glutamine synthetase
YDR225W	0.508	1.435	histone H2A
YPL090C	0.501	1.381	ribosomal protein S6A
YGL055W	0.497	1.509	delta-9-fatty acid desaturase
YDL055C	0.496	1.704	mannose-1-phosphate guanyltransferase
YDL171C	0.489	1.506	glutamate synthase (NAPDPH) (GOGAT)
YDL188C	0.465	1.438	protein phosphatase 2A
YBR078W	0.442	1.544	GPI-anchored cell wall protein
YER109C	0.44	1.374	FLO1 transcriptional activator
YBR085W	0.415	1.851	ADP/ATP carrier protein
YLR084C	0.399	1.374	involved in the maintenance of bipolar pattern
YPL093W	0.396	1.457	nucleolar G protein
YEL009C	0.386	1.941	bZIP
YML106W	0.38	1.77	orotate phosphoribosyltransferase
YJL130C	0.361	3.335	carbamoyl-phosphate synthetase, aspartate transcarbamylase, and glutamine amidotransferase
