# Supplementary material for: Genome-wide characterisation of the Gcn5 histone acetyltransferase in budding yeast during stress adaptation reveals evolutionarily conserved and diverged roles
Source: BMC Genomics. 2010 Mar 25;11:200. doi: 10.1186/1471-2164-11-200 (PMC2861062; doi:10.1186/1471-2164-11-200)
Supplement: Additional file 6 — Gcn5 dependent KCl responsive genes in S. pombe. Gene list for Gcn5 dependent KCl response genes with their expression pattern and annotation in S. pombe. [file 1471-2164-11-200-S6.XLS]

## Sheet: Sheet1
Additional file 6
Gcn5 dependent KCl responsive genes in S. Pombe
Genes are differentially regulated in wild type cells during KCl stress conditions in a fashion that requires Gcn5 when gcn5∆ is compared to wild type during KCl adaptation. Selection criteria are described in the Methods section.
Gene name	ratio: (wt+kcl) vs (wt)	ratio: (gcn5∆ +kcl) vs (wt +kcl)	Description
wtf5-pseudo	0.43	1.766	wtf element
urf	4.279	0.593	cell surface glycoprotein
SPAC24H6.12c	2.417	0.628	NEDD8 activating enzyme
SPAC328.03	3.185	0.651	alpha,alpha-trehalose-phosphate synthase [UDP-forming]
SPBC3H7.01	0.457	1.659	GDP/GTP exchange factor, WD repeat protein Spo14
SPBC119.08	1.94	0.65	MAP kinase Pmk1
SPCC830.05c	1.711	0.645	NuA4 histone acetyltransferase complex Epl1
SPCC794.11c	0.252	2.095	ENTH/VHS domain protein Ent3
SPCC794.07	0.338	1.905	dihydrolipoamide S-acetyltransferase E2 (predicted)
SPCC757.09c	0.399	1.773	RNA-binding protein that suppresses calcineurin deletion Rnc1
SPCC736.08	0.496	1.571	CBF1/Su(H)/LAG-1 family transcription factor Cbf11
SPCC70.09c	1.76	0.489	conserved fungal protein
SPCC663.08c	2.482	0.45	short chain dehydrogenase (predicted)
SPCC338.12	1.916	0.446	subtilisin cleaved region related protein (predicted)
SPCC24B10.02c	3.741	0.482	NAD/NADH kinase (predicted)
SPCC18B5.02c	1.72	0.361	cinnamoyl-CoA reductase pseudogene
SPCC16A11.15c	11.66	0.32	sequence orphan
SPCC16A11.11	2.271	0.645	mitochondrial ribosomal protein subunit L31
SPCC1281.04	0.35	1.715	pyridoxal reductase (predicted)
SPCC1020.07	1.85	0.65	haloacid dehalogenase-like hydrolase
SPBPB2B2.19c	2.039	0.596	S. pombe specific 5Tm protein family
SPBP35G2.12	2.104	0.575	ADP-ribose diphosphatase (predicted)
SPBC8E4.01c	0.479	1.928	inorganic phosphate transporter (predicted)
SPBC839.03c	2.062	0.631	neddylation protein Dcn1 (predicted)
SPBC83.06c	2.135	0.556	mitochondrial ribosomal protein subunit L36
SPBC713.08	2.69	0.62	mitochondrial TOM complex assembly protein Mim1
SPBC651.12c	8.091	0.455	sequence orphan
SPBC543.02c	0.455	2.555	DNAJ/TPR domain protein DNAJC7 family
SPBC405.03c	1.776	0.624	membrane transporter (predicted)
SPBC3B9.06c	3.651	0.489	autophagy associated protein Apg3 (predicted)
SPBC3B9.01	1.964	0.488	Hsp70 nucleotide exchange factor (predicted)
SPBC365.07c	0.29	1.906	TATA element modulatory factor homolog (predicted)
SPBC30D10.14	2.352	0.219	dienelactone hydrolase family
SPBC2A9.02	2.486	0.262	NAD dependent epimerase/dehydratase family protein
SPBC29A10.09c	0.257	5.907	CAF1 family ribonuclease
SPBC26H8.14c	2.472	0.589	cytochrome C oxidase copper chaperone Cox17
SPBC24C6.09c	5.231	0.293	phosphoketolase family protein (predicted)
SPBC21C3.12c	1.791	0.568	DUF953 family protein
SPBC21B10.08c	2.024	0.401	sequence orphan
SPBC215.11c	4.516	0.408	aldo/keto reductase, unknown biological role
SPBC20F10.10	2.237	0.505	cyclin pho85 family
SPBC17D11.05	0.569	1.846	translation initiation factor eIF3a
SPBC11C11.01	19.43	0.589	RNA-binding protein
SPBC1734.13	1.793	0.588	F1-ATPase gamma subunit (predicted)
SPBC16E9.11c	0.58	4.558	HECT-type ubiquitin-protein ligase Pub3
SPBC16D10.08c	2.615	0.397	heat shock protein Hsp104 (predicted)
SPBC16A3.08c	0.0926	2.558	serpine1 related protein (predicted)
SPBC1683.12	0.561	1.546	nicotinic acid plasma membrane transporter (predicted)
SPBC1683.10c	0.428	1.701	ferrous iron transporter Pcl1
SPBC1347.11	0.522	2.556	Stress Responsive Orphan 1
SPBC12C2.14c	3.658	0.419	dubious
SPBC1289.14	44.15	0.475	adducin
SPBC11C11.06c	6.681	0.55	sequence orphan
SPAPYUK71.03c	0.541	1.932	C2 domain protein
SPAPJ760.03c	0.51	1.567	sequence orphan
SPAPB2B4.07	0.555	3.413	ubiquitin family protein, human UBTD1 homolog
SPAPB1E7.07	0.396	2.921	glutamate synthase Glt1 (predicted)
SPAPB1A10.14	0.47	1.76	F-box protein
SPAPB1A10.05	2.129	0.418	sequence orphan
SPAC9E9.04	2.359	0.619	bcap family homolog
SPAC823.03	1.765	0.65	serine/threonine protein kinase Ppk15 (predicted)
SPAC6B12.07c	2.751	0.481	ubiquitin-protein ligase E3 (predicted)
SPAC688.04c	5.756	0.587	glutathione S-transferase Gst3
SPAC644.05c	0.49	1.784	deoxyuridine 5'-triphosphate nucleotidohydrolase (predicted)
SPAC637.03	17.07	0.387	conserved fungal protein
SPAC5D6.07c	2.238	0.588	PXA domain protein Pxa1
SPAC57A7.05	3.259	0.488	conserved protein (fungal and plant)
SPAC4G9.12	1.797	0.362	gluconokinase
SPAC3C7.13c	2.833	0.523	glucose-6-phosphate 1-dehydrogenase (predicted)
SPAC3A12.16c	0.404	2.07	TIM23 translocase complex subunit Tim17
SPAC3A12.02	0.418	1.682	inorganic pyrophosphatase
SPAC343.16	0.42	1.676	homoaconitate hydratase Lys2
SPAC31G5.06	1.799	0.575	mitochondrial protein
SPAC31A2.04c	1.952	0.489	20S proteasome component beta 4 (predicted)
SPAC30D11.11	0.382	2.954	Haemolysin-III family protein
SPAC30D11.01c	1.734	0.512	alpha-glucosidase (predicted)
SPAC2F3.05c	6.662	0.449	xylose and arabinose reductase (predicted)
SPAC2C4.04c	2.144	0.566	conserved eukaryotic protein
SPAC29A4.16	0.269	1.548	halotolerence protein 4
SPAC27D7.10c	2.669	0.421	But2 family protein
SPAC26A3.16	0.485	2.134	UBA domain protein Dph1
SPAC26A3.08	0.497	3.898	Sm snRNP core protein Smb1
SPAC25H1.04	2.71	0.557	DUF1671 family protein
SPAC24C9.14	2.021	0.624	ubiquitin-specific protease (predicted)
SPAC24C9.02c	0.327	1.859	cytochrome c1 heme lyase
SPAC22H12.01c	3.255	0.5	sequence orphan
SPAC23C4.11	2.143	0.634	F0-ATPase subunit J (predicted)
SPAC23A1.17	0.449	1.938	WIP homolog
SPAC22H10.13	8.355	0.334	metallothionein Zym1
SPAC22H10.11c	2.009	0.636	TOR signaling pathway transcriptional corepressor Crf1 (predicted)
SPAC22A12.17c	40.81	0.147	short chain dehydrogenase (predicted)
SPAC227.05	2.001	0.623	prefoldin subunit 4 (predicted)
SPAC20G4.03c	3.214	0.585	eIF2 alpha kinase Hri1
SPAC1B2.04	2.058	0.636	cytochrome c oxidase subunit VI (predicted)
SPAC1A6.04c	0.584	3.702	phospholipase B homolog Plb1
SPAC19G12.16c	0.271	4.669	conserved fungal protein
SPAC19G12.08	0.462	1.675	sphingosine hydroxylase (predicted)
SPAC17G8.04c	1.809	0.332	ARP2/3 actin-organizing complex subunit Arc5
SPAC16A10.01	4.315	0.411	DUF1212 family protein
SPAC1687.14c	3.362	0.646	EF hand family protein, unknown role
SPAC14C4.12c	0.534	2.418	clr6 L associated factor 1 Laf1
SPAC13C5.06c	4.442	0.399	sequence orphan
SPAC13C5.04	3.346	0.397	amidotransferase (predicted)
SPBC1348.05	1.71	0.423	role inferred from homology,membrane transporter
SPAC11E3.14	4.321	0.615	conserved eukaryotic protein
SPAC17G6.13	2.062	0.633	sequence orphan
SPAC57A7.10c	0.556	1.654	coatomer gamma subunit Sec21 (predicted)
SPAC4A8.12c	1.991	0.594	protein phosphatase regulatory subunit Sds22
SPBC32F12.09	2.356	0.506	CDK inhibitor Rum1
SPBC29A3.04	0.532	3.372	60S ribosomal protein L7a (L8)
rpl21	0.0893	1.628	role inferred from homology60S ribosomal protein L21
Rpb1-Middle	0.277	2.083	DNA-directed RNA polymerase subunit
SPAC19D5.01	18.18	0.498	tyrosine phosphatase Pyp2
SPBC11B10.06	1.698	0.604	SWIM domain containing-Srs2 interacting protein 1
mip1-x2	5.524	0.625	WD repeat protein Mip1
SPBC1921.03c	13.7	0.461	mRNA export receptor Mex67
SPAC27D7.03c	0.382	3.703	RNA-binding protein involved in meiosis Mei2
SPCC1223.03c	2.814	0.481	glycerol-3-phosphate dehydrogenase Gut2
SPCC736.04c	0.491	2.639	alpha-1,2-galactosyltransferase Gma12
SPAC20G4.02c	4.731	0.647	formin Fus1
SPAC26A3.12c	0.565	1.742	5'-3' exoribonuclease Dhp1
SPACUNK12.02c	2.127	0.638	calcium/calmodulin-dependent protein kinase Cmk1
SPAC23C11.11	0.56	2.61	serine/threonine protein kinase Cka1
SPAC13D6.02c	0.517	2.919	zinc finger protein Byr3
SPCC1235.02	0.456	2.408	biotin synthase
SPAC23C4.13	3.551	0.643	SNARE Bet1
SPBC530.10c	0.446	1.998	mitochondrial adenine nucleotide carrier Anc1
SPAC8E11.07c	2.058	0.545	tubulin specific chaperone cofactor A, Alp31
