# Supplementary material for: Genome-wide characterisation of the Gcn5 histone acetyltransferase in budding yeast during stress adaptation reveals evolutionarily conserved and diverged roles
Source: BMC Genomics. 2010 Mar 25;11:200. doi: 10.1186/1471-2164-11-200 (PMC2861062; doi:10.1186/1471-2164-11-200)
Supplement: Additional file 8 — PCR primers used in this study. The list of PCR primers used in this study. [file 1471-2164-11-200-S8.XLS]

## Sheet: Sheet1
Addtional file 8
Primer used in this study.
Primers for Gcn5 gene deletions in S. Kluyveri
Up stream Fwd	5’ATCAACGGATCCAGTGATAGCTTAACA3’
Up stream Rev	5’CTAAGAGGATCCGTAAATAATGATCTTA3’
Down stream Fwd	5’TGTCTTGAATTCTAACAGTGTATTATTA3’
Down stream Rev	5’TGGTCTAGAATTCTTAAATTGTTAGCA3´
Primers for expression verification
FLO8 (YER109C)fwd	5’CTGTATTATTCTGTGAAGTG3’
FLO8 (YER109C)rev	5’CTGTATCCAGTCCATTATC3’
Hsp70(YER103W)fwd	5'AGATGCTGTAGTAACGGTTC3’
Hsp70(YER103W)rev	5’AAGTGAGTGTCACCAGCAG3’
VMR1(YHL035C)fwd	5’CTGTAATAGTTCCTTGATTC3’
VMR1(YHL035C)rev	5’AGCAGGTGACCTAACAGA3’
Control (YDL212W)fwd	5’ATTCAGATTTCTGTTCTATCG3’
Control (YDL212W)rev	5’GTACCACCAACTAAGCCAA3’
Primers for chip-on-chip verification
FLO8 (YER109C)bindingfwd:	5’CAATAACCTTATGCTTCATC3’
FLO8 (YER109C)bindingrev:	5’CCGTTATCACAAACGAAAC3’
FLO8 (YER109C)controlfwd:	5’ACTGCTGTTGCTGCTGTT3’
FLO8 (YER109C)controlrev:	5’GTTGACGTTAGTAAGTCAC3’
